# Supplementary material for: ﻿A new ghost shrimp of the genus Pugnatrypaea (Decapoda, Axiidea, Callianassidae) from the South China Sea
Source: Zookeys. 2022 Feb 14;1085:183–92. doi: 10.3897/zookeys.1085.79278 (PMC8860991; doi:10.3897/zookeys.1085.79278)
Supplement: XML Treatment for Pugnatrypaea ruiyui [file zookeys.1085.79278-treatment1.xml]

<!DOCTYPE tp:taxon-treatment
  PUBLIC "-//TaxonX//DTD Taxonomic Treatment Publishing DTD v0 20100105//EN" "tax-treatment-NSO.dtd">
<tp:taxon-treatment xmlns:tp="http://www.plazi.org/taxpub"><tp:treatment-meta><kwd-group><label>Taxon classification</label><kwd>
                <named-content content-type="kingdom">Animalia</named-content>
              </kwd><kwd>
                <named-content content-type="order">Decapoda</named-content>
              </kwd><kwd>
                <named-content content-type="family">Callianassidae</named-content>
              </kwd></kwd-group><mixed-citation publication-type="journal"><person-group><name><surname>Liu</surname><given-names>Wenliang</given-names></name></person-group><article-title>﻿A new ghost shrimp of the genus <italic><tp:taxon-name><tp:taxon-name-part taxon-name-part-type="genus" reg="Pugnatrypaea">Pugnatrypaea</tp:taxon-name-part></tp:taxon-name></italic> (<tp:taxon-name><tp:taxon-name-part taxon-name-part-type="order">Decapoda</tp:taxon-name-part></tp:taxon-name>, <tp:taxon-name><tp:taxon-name-part taxon-name-part-type="infraorder">Axiidea</tp:taxon-name-part></tp:taxon-name>, <tp:taxon-name><tp:taxon-name-part taxon-name-part-type="family">Callianassidae</tp:taxon-name-part></tp:taxon-name>) from the South China Sea</article-title><source>Zookeys</source><day>14</day><month>02</month><year>2022</year><volume>1085</volume><fpage>183</fpage><lpage>192</lpage><pub-id pub-id-type="doi">10.3897/zookeys.1085.79278</pub-id></mixed-citation></tp:treatment-meta><tp:nomenclature><label>﻿</label><tp:taxon-name>
              <object-id xmlns:xlink="http://www.w3.org/1999/xlink" content-type="arpha" xlink:type="simple">87971709-1F97-5313-97A4-212D3C06E25E</object-id>
              <tp:taxon-name-part taxon-name-part-type="genus" reg="Pugnatrypaea">Pugnatrypaea</tp:taxon-name-part>
              <tp:taxon-name-part taxon-name-part-type="species" reg="ruiyui">ruiyui</tp:taxon-name-part>
              <object-id xmlns:xlink="http://www.w3.org/1999/xlink" content-type="zoobank" xlink:type="simple">http://zoobank.org/F1116F5A-BA90-4D66-B83C-8C44C9B2275C</object-id>
            </tp:taxon-name><tp:taxon-status xmlns:xlink="http://www.w3.org/1999/xlink" xlink:type="simple">sp. nov.</tp:taxon-status><xref ref-type="fig" rid="F1">Figs 1</xref><xref ref-type="fig" rid="F2">, 2</xref><xref ref-type="fig" rid="F3">, 3</xref><xref ref-type="fig" rid="F4">, 4</xref></tp:nomenclature><tp:treatment-sec sec-type="material" id="SECID0E2HAC"><title>Material examined.</title><p><bold><italic>Holotype</italic></bold>: adult male (<abbrev xmlns:xlink="http://www.w3.org/1999/xlink" xlink:title="Carapace length" id="ABBRID0EGIAC" xlink:type="simple">cl</abbrev>. 6.8 mm), Q284A-9/MBM210365, Beibu Gulf Stn. 6216, <named-content xmlns:xlink="http://www.w3.org/1999/xlink" content-type="dwc:verbatimCoordinates" xlink:type="simple"><named-content content-type="geo-json" specific-use="{&#34;type&#34;:&#34;Point&#34;,&#34;coordinates&#34;:[108.500000,21.200000]}" id="NCID0ENIAC" xlink:type="simple">21°12'N, 108°30'E</named-content></named-content>, 57.5 m, muddy sand, coll. Zhang, 8 November 1960. Paratypes: adult male (<abbrev xmlns:xlink="http://www.w3.org/1999/xlink" xlink:title="Carapace length" id="ABBRID0ESIAC" xlink:type="simple">cl</abbrev>. 5.9 mm), Q146A-10/MBM210232, Beibu Gulf Stn. 6236, <named-content xmlns:xlink="http://www.w3.org/1999/xlink" content-type="dwc:verbatimCoordinates" xlink:type="simple"><named-content content-type="geo-json" specific-use="{&#34;type&#34;:&#34;Point&#34;,&#34;coordinates&#34;:[108.000000,21.500000]}" id="NCID0EZIAC" xlink:type="simple">21°30'N, 108°00'E</named-content></named-content>, 41 m, muddy sand, coll. Fuzeng Sun, 14 February 1960; female (<abbrev xmlns:xlink="http://www.w3.org/1999/xlink" xlink:title="Carapace length" id="ABBRID0E5IAC" xlink:type="simple">cl</abbrev>. 7.9 mm), Q228A-13/MBM210345, Beibu Gulf Stn. 6217, <named-content xmlns:xlink="http://www.w3.org/1999/xlink" content-type="dwc:verbatimCoordinates" xlink:type="simple"><named-content content-type="geo-json" specific-use="{&#34;type&#34;:&#34;Point&#34;,&#34;coordinates&#34;:[108.500000,21.000000]}" id="NCID0EFJAC" xlink:type="simple">21°00'N, 108°30'E</named-content></named-content>, 62.8 m, muddy sand, coll. Jinxi Guan, 11 July 1960; female (<abbrev xmlns:xlink="http://www.w3.org/1999/xlink" xlink:title="Carapace length" id="ABBRID0EKJAC" xlink:type="simple">cl</abbrev>. 7.2 mm), Q172A-12/MBM210364, Beibu Gulf Stn. 6238, <named-content xmlns:xlink="http://www.w3.org/1999/xlink" content-type="dwc:verbatimCoordinates" xlink:type="simple"><named-content content-type="geo-json" specific-use="{&#34;type&#34;:&#34;Point&#34;,&#34;coordinates&#34;:[108.000000,20.000000]}" id="NCID0ERJAC" xlink:type="simple">20°00'N, 108°00'E</named-content></named-content>, 60 m, muddy sand, coll. Jinxi Guan, 13 April 1960; female (<abbrev xmlns:xlink="http://www.w3.org/1999/xlink" xlink:title="Carapace length" id="ABBRID0EWJAC" xlink:type="simple">cl</abbrev>. 7.9 mm), Q247A-11/MBM210374, Beibu Gulf Stn. 6273, <named-content xmlns:xlink="http://www.w3.org/1999/xlink" content-type="dwc:verbatimCoordinates" xlink:type="simple"><named-content content-type="geo-json" specific-use="{&#34;type&#34;:&#34;Point&#34;,&#34;coordinates&#34;:[106.500000,18.250000]}" id="NCID0E4JAC" xlink:type="simple">18°15'N, 106°30'E</named-content></named-content>, 40.3 m, muddy sand, coll. Ruan &amp; Zheng, 14 July 1960.</p></tp:treatment-sec><tp:treatment-sec sec-type="diagnosis" id="SECID0ECKAC"><title>Diagnosis.</title><p>Carapace with narrow triangular spiniform rostrum, reaching at least proximal 2/3 of eyestalk in dorsal view; dorsal oval well defined. Eyestalk elongate, subrectangular, distomedial corner produced into rounded prominence, cornea well defined. Antennular peduncle much shorter than antennal peduncle. Third maxilliped lacking exopod, row of spines forming distinct crista dentata on internal surface of ischium. Male major cheliped merus lacking proximal hook on lower margin, instead with nine minute spines on middle part. Pleomeres smooth dorsally, dorsal tergite fused with the lateral pleuron, pleomere 2 distinctly longer than other pleomeres. Pleopod 1 uniramous, pleopod 2 biramous in both males and females. Third through fifth pleopodal endopods each with slender, finger-like appendix interna extending clearly beyond margin. Telson elongate, subrectangular, posterior margin distinctly bilobate, lobes posteriorly separated by deep incision accommodating distinct median spine. Uropodal endopod broad, ~1.1× longer than broad, with spiniform setae near anterior and distal margins and a movable spine near posterolateral angle; exopod ~1.2× as long as wide, anterodistal corner right-angled, posterodistal margin with row of 6–8 long, blade-like setae proximal to long setae on distal margin.</p></tp:treatment-sec><tp:treatment-sec sec-type="description" id="SECID0EHKAC"><title>Description.</title><p>Rostrum (Figs <xref ref-type="fig" rid="F1">1</xref>, <xref ref-type="fig" rid="F2">2A</xref>) acute, narrowly triangular, flexure weakly sinuous in lateral view, terminally spiniform, tip slightly upturned, reaching at least 2/3 of proximal eyestalk in dorsal view. Carapace smooth (Figs <xref ref-type="fig" rid="F1">1</xref>, <xref ref-type="fig" rid="F2">2A</xref>), ~0.3 of total body length; dorsal oval well defined, 0.6× as long as carapace. Cervical groove located at posterior quarter; linea thalassinica complete.</p><fig id="F1" position="float" orientation="portrait"><object-id xmlns:xlink="http://www.w3.org/1999/xlink" content-type="doi" xlink:type="simple">10.3897/zookeys.1085.79278.figure1</object-id><object-id xmlns:xlink="http://www.w3.org/1999/xlink" content-type="arpha" xlink:type="simple">9EA3CB04-CA6C-5818-A125-D732E513A828</object-id><label>Figure 1.</label><caption><p><italic><tp:taxon-name><tp:taxon-name-part taxon-name-part-type="genus" reg="Pugnatrypaea">Pugnatrypaea</tp:taxon-name-part><tp:taxon-name-part taxon-name-part-type="species" reg="ruiyui">ruiyui</tp:taxon-name-part></tp:taxon-name></italic> sp. nov., holotype male (Q284A-9/MBM210365, CL 6.8 mm), entire animal, lateral view. Scale bar: 1 mm.</p></caption><graphic xmlns:xlink="http://www.w3.org/1999/xlink" xlink:href="zookeys-1085-183-g001.jpg" position="float" orientation="portrait" xlink:type="simple" id="oo_645941.jpg"><uri content-type="original_file" xlink:type="simple">https://binary.pensoft.net/fig/645941</uri></graphic></fig><p>Eyestalks (Fig. <xref ref-type="fig" rid="F2">2A</xref>) elongate, subrectangular in dorsal view, lateral margin distinctly sinuous, reaching 4/5 length of first article of antennular peduncle; cornea subterminal, disk-shaped, with scattered, brown spots, corneal width less than 1/3 of basal width of eyestalk.</p><fig id="F2" position="float" orientation="portrait"><object-id xmlns:xlink="http://www.w3.org/1999/xlink" content-type="doi" xlink:type="simple">10.3897/zookeys.1085.79278.figure2</object-id><object-id xmlns:xlink="http://www.w3.org/1999/xlink" content-type="arpha" xlink:type="simple">F4C6B511-AF6B-5596-B2B8-32578A779B6D</object-id><label>Figure 2.</label><caption><p><italic><tp:taxon-name><tp:taxon-name-part taxon-name-part-type="genus" reg="Pugnatrypaea">Pugnatrypaea</tp:taxon-name-part><tp:taxon-name-part taxon-name-part-type="species" reg="ruiyui">ruiyui</tp:taxon-name-part></tp:taxon-name></italic> sp. nov. <bold>A, D</bold> holotype male (Q284A-9/MBM210365, CL 6.8 mm) <bold>B, C</bold> paratype female (Q228A-13/MBM210345, CL 7.9 mm) <bold>A</bold> carapace, dorsal view <bold>B</bold> left maxilliped 3, outer view <bold>C</bold> ischium of left maxilliped 3, inner view <bold>D</bold> telson and uropods, dorsal view. Scale bar: 1 mm.</p></caption><graphic xmlns:xlink="http://www.w3.org/1999/xlink" xlink:href="zookeys-1085-183-g002.jpg" position="float" orientation="portrait" xlink:type="simple" id="oo_645942.jpg"><uri content-type="original_file" xlink:type="simple">https://binary.pensoft.net/fig/645942</uri></graphic></fig><p>Antennular peduncle (Fig. <xref ref-type="fig" rid="F2">2A</xref>) shorter and not strikingly heavier than antennal peduncle, extending beyond proximal end of distal article of antennal peduncle; second article shorter than basal, third article ~2.5× length of second; outer flagellum and inner flagellum shorter than peduncle. Antennal peduncle (Fig. <xref ref-type="fig" rid="F2">2A</xref>) reaching approximately to mid-length of antennular flagellum rami; basal article slightly longer than second article; length of second article ~2× width, distal articulation to third article overreached dorsally by rudimentary spiniform scaphocerite; fifth article distinctly shorter than fourth article.</p><p>Third maxilliped (Fig. <xref ref-type="fig" rid="F2">2B, C</xref>) pediform, lacking exopod; endopod fringed by long setae; ischium subrectangular, length ~1.75× breadth, with slightly angled longitudinal row of spiniform teeth forming strong crista dentata on internal surface; merus subovate, slightly longer than wide, ~2/3 length of ischium; carpus almost as broad as propodus, both longer than wide; propodus ovate; dactylus fingerlike, weakly arcuate, 3.3× as long as wide, 0.75× length of propodus.</p><p>Pereopods 1 unequal and strongly dissimilar, major cheliped located on either right or left side, shape, and ornamentation sexually dimorphic. Male major cheliped massive (Fig. <xref ref-type="fig" rid="F3">3A</xref>). Ischium 2.8× as long as high; upper margin sinuous, unarmed; lower margin slightly convex, armed with row of nine inconspicuous subequal spines. Merus as long as ischium, 1.8× as long as high; upper margin slightly convex, unarmed; lower margin sinuous, with row of nine minute spines on middle part, the middle one largest. Carpus elongated, 0.7× as long as high, 0.7× as long as merus; upper margin almost straight; proximo-lower margin gently convex, unarmed. Chela ~2.0× as long as high; palm subquadrate, ~1.3× as long as high, 1.9× as long as carpus; fixed finger 0.6× as long as palm, cutting edge with some inconspicuous denticles basally; dactylus slightly curved distally, slightly longer than fixed finger, cutting edge sinuous, armed with row of inconspicuous denticles and a large round denticle in the middle.</p><fig id="F3" position="float" orientation="portrait"><object-id xmlns:xlink="http://www.w3.org/1999/xlink" content-type="doi" xlink:type="simple">10.3897/zookeys.1085.79278.figure3</object-id><object-id xmlns:xlink="http://www.w3.org/1999/xlink" content-type="arpha" xlink:type="simple">AF0F6A5A-D0E6-52B7-9737-6B1C44497FB6</object-id><label>Figure 3.</label><caption><p><italic><tp:taxon-name><tp:taxon-name-part taxon-name-part-type="genus" reg="Pugnatrypaea">Pugnatrypaea</tp:taxon-name-part><tp:taxon-name-part taxon-name-part-type="species" reg="ruiyui">ruiyui</tp:taxon-name-part></tp:taxon-name></italic> sp. nov. <bold>A, B</bold> paratype male (Q146A-10/MBM210232, <abbrev xmlns:xlink="http://www.w3.org/1999/xlink" xlink:title="Carapace length" id="ABBRID0EKOAC" xlink:type="simple">cl</abbrev>, 5.9 mm) <bold>C</bold> paratype female (Q247A-11/MBM210374C, <abbrev xmlns:xlink="http://www.w3.org/1999/xlink" xlink:title="Carapace length" id="ABBRID0EQOAC" xlink:type="simple">cl</abbrev>, 7.9 mm) <bold>D–G</bold> paratype female (Q228A-13/MBM210345, <abbrev xmlns:xlink="http://www.w3.org/1999/xlink" xlink:title="Carapace length" id="ABBRID0EWOAC" xlink:type="simple">cl</abbrev>, 7.9 mm) <bold>A</bold> male left larger cheliped, outer view <bold>B</bold> male right smaller cheliped, outer view <bold>C</bold> female right larger cheliped, outer view <bold>D–G</bold> pereopods 2–5, outer view. Scale bar: 1 mm.</p></caption><graphic xmlns:xlink="http://www.w3.org/1999/xlink" xlink:href="zookeys-1085-183-g003.jpg" position="float" orientation="portrait" xlink:type="simple" id="oo_645943.jpg"><uri content-type="original_file" xlink:type="simple">https://binary.pensoft.net/fig/645943</uri></graphic></fig><p>Male minor cheliped (Fig. <xref ref-type="fig" rid="F3">3B</xref>) shorter and much more slender than larger cheliped. Ischium ~4.0× as long as high, upper margin nearly straight, unarmed, lower margin with row of nine inconspicuous subequal spines. Merus 0.9× as long as ischium, ~2.4× as long as high, upper and lower margins slightly convex, lower margin with a small upper-middle spine; outer surface medially swollen. Carpus 3.5× as long as high, 1.4× as long as merus, abruptly narrowed at base; upper margin almost straight; proximo-lower margin convex. Chela with narrow gap between slender dactylus and fixed finger; palm nearly 1.5× as long as high, 0.5× as long as carpus; fixed finger tapering distally to acute tip, cutting edge unarmed; dactylus slightly longer as palm, slender, unarmed on concave cutting edge.</p><p>Female major cheliped (Fig. <xref ref-type="fig" rid="F3">3C</xref>) with ischium 3.5× as long as high, upper margin slightly sinuous; lower margin almost straight, with row of five inconspicuous subequal spines. Merus ~0.9× as long as ischium, upper margin slightly convex, unarmed; lower margin slightly convex, with three small spines at mid length. Carpus broad, subquadrate, 1.2× as long as high, 0.9× as long as merus; upper margin almost straight, lower margin keeled. Chela similar to that of male but relatively smaller; palm subquadrate, ~1.5× as long as high; fixed finger 0.7× as long as palm, cutting edge with a wide triangular denticle on middle; dactylus slightly longer than fixed finger, cutting edge sinuate and with two round denticles on proximal half. Minor cheliped in female similar to that of male and ~0.8× as long as major cheliped.</p><p>Pereopod 2 (Fig. <xref ref-type="fig" rid="F3">3D</xref>) chelate. Ischium 1.8× as long as high; merus ~3.3× as long as high, upper margin smooth, lower margin protruding and with row of dense long setae; carpus subtriangular, shorter than merus; chela slightly shorter than carpus, with dense setae on lower and upper margins; palm with upper margin slightly convex; dactylus 2.3× as long as upper margin of palm; carpus and chela fringed with short to long setae along margins.</p><p>Pereopod 3 (Fig. <xref ref-type="fig" rid="F3">3E</xref>) simple, moderately slender. Ischium slender, ~2.0× as long as high; merus ~3.7× as long as high; carpus subtriangular, shorter and broader than merus, broadest subdistally, ~2.4× as long as high; propodus subrectangular, lower margin round, upper margin slightly convex and 0.4 length of carpus, with numerous tufts of setae on lateral surface and row of thick setae along upper and lower margin, no distinct heel delimited; dactylus subtriangular, upper and lower margin slightly convex, outer surface densely setose, terminating in corneous tip.</p><p>Pereopod 4 (Fig. <xref ref-type="fig" rid="F3">3F</xref>) slender, semichelate, all articles unarmed. Ischium rectangular; merus ~1.4× as long as ischium; carpus 0.7 length of merus; propodus 0.9 length of carpus, lower margin densely setose; dactylus elongate, tapering distally, setose on lateral margin.</p><p>Pereopod 5 (Fig. <xref ref-type="fig" rid="F3">3G</xref>) slender, semichelate, all articles unarmed. Ischium rectangular; merus ~2.3× as long as ischium; carpus ~0.7 length of merus, upper margin swollen; propodus almost as long as carpus, lower distal corner projecting to form a chela with dactylus, lateral surface beset distally with dense setae; dactylus hooked toward external side of fixed finger, tips of dactylus and fixed finger obtuse.</p><p>Pleomeres smooth dorsally. Pleomere 1 narrowing anteriorly in dorsal view; dorsal tergite fused with the lateral pleuron; pleuron weakly developed but with clearly defined ventral margin. Pleomere 2 distinctly longer than other pleomeres, with posterolateral margin of pleuron slightly expanded. Pleomeres 3–5 with pleura each having tuft of moderately long plumose setae. Pleomere 6 (Fig. <xref ref-type="fig" rid="F2">2D</xref>) rectangular in dorsal view, very slightly narrowed posteriorly; lateral margin smooth, with inconspicuous notch.</p><p>Male pleopod 1 (Fig. <xref ref-type="fig" rid="F4">4A</xref>) uniramous, biarticulated; distal article with some distal setae. Male pleopod 2 (Fig. <xref ref-type="fig" rid="F4">4B</xref>) biramous, exopod uniarticulated, ~ 2.0 × as long as endopod, sinuous, bearing some long setae distally; endopod with short setae terminally. Female pleopod 1 (Fig. <xref ref-type="fig" rid="F4">4C</xref>) uniramous, biarticulated; protopod article sinuous, shorter than ramus; ramus spatulate distally and weakly thickened basally, bearing long setae on both margins. Female pleopod 2 (Fig. <xref ref-type="fig" rid="F4">4D</xref>) biramous; exopod biarticulated, shorter than endopod, sinuous, bearing some long setae on both margin and distally; endopod with long setae on middle part and short setae terminally. Pleopods 3–5 biramous, foliaceous, rami broad; appendix internae (Fig. <xref ref-type="fig" rid="F4">4E</xref>) slender, finger-like, distinctly projecting beyond margin of endopod, bearing numerous small adhesive hooks along mesial margin.</p><fig id="F4" position="float" orientation="portrait"><object-id xmlns:xlink="http://www.w3.org/1999/xlink" content-type="doi" xlink:type="simple">10.3897/zookeys.1085.79278.figure4</object-id><object-id xmlns:xlink="http://www.w3.org/1999/xlink" content-type="arpha" xlink:type="simple">2C2C997D-23F5-5A40-949D-97B1F38A03D9</object-id><label>Figure 4.</label><caption><p><italic><tp:taxon-name><tp:taxon-name-part taxon-name-part-type="genus" reg="Pugnatrypaea">Pugnatrypaea</tp:taxon-name-part><tp:taxon-name-part taxon-name-part-type="species" reg="ruiyui">ruiyui</tp:taxon-name-part></tp:taxon-name></italic> sp. nov. <bold>A, B</bold> holotype male (Q284A-9/MBM210365, <abbrev xmlns:xlink="http://www.w3.org/1999/xlink" xlink:title="Carapace length" id="ABBRID0E4BAE" xlink:type="simple">cl</abbrev>, 6.8 mm) <bold>C–E</bold> paratype female (Q228A-13/MBM210345, <abbrev xmlns:xlink="http://www.w3.org/1999/xlink" xlink:title="Carapace length" id="ABBRID0EDCAE" xlink:type="simple">cl</abbrev>, 7.9 mm) <bold>A</bold> male pleopod 1, posterior view <bold>B</bold> male pleopod 2, posterior view <bold>C</bold> female pleopod 1, posterior view <bold>D</bold> female pleopod 2, posterior view <bold>E</bold> appendix internae of pleopod 3, posterior view. Scale bar: 1 mm.</p></caption><graphic xmlns:xlink="http://www.w3.org/1999/xlink" xlink:href="zookeys-1085-183-g004.jpg" position="float" orientation="portrait" xlink:type="simple" id="oo_645944.jpg"><uri content-type="original_file" xlink:type="simple">https://binary.pensoft.net/fig/645944</uri></graphic></fig><p>Telson (Fig. <xref ref-type="fig" rid="F2">2D</xref>) elongate subquadrate, almost as long as wide and 0.6× as long as pleomere 6, lateral margins with weakly projecting lateral lobes in anterior 1/4, margins weakly converging posteriorly, lateral margins each with low convexity proximally and two pairs of spiniform setae near posterolateral angle; posterior margin deeply concave and bilobed, with distinct median spine and long spiniform setae; dorsal surface with weak median elevation in anterior 1/3.</p><p>Uropodal endopod (Fig. <xref ref-type="fig" rid="F2">2D</xref>) ovate, shorter than telson, ~1.1× as long as wide; anterior margin slightly convex, posterodistal margin evenly convex, with spiniform setae near anterior and distal margins and a movable spine near posterolateral angle; with distinct submedian carina on dorsal surface. Uropodal exopod (Fig. <xref ref-type="fig" rid="F2">2D</xref>) subrectangular, ~1.2× as long as wide; distal margin clearly differentiated from anterior margin, anterodistal corner right-angled, posterodistal margin with row of 6–8 long, blade-like setae proximal to long setae on distal margin; with a distinct submedian carina on dorsal surface.</p></tp:treatment-sec><tp:treatment-sec sec-type="remarks" id="SECID0EGDAE"><title>Remarks.</title><p><italic><tp:taxon-name><tp:taxon-name-part taxon-name-part-type="genus" reg="Pugnatrypaea">Pugnatrypaea</tp:taxon-name-part><tp:taxon-name-part taxon-name-part-type="species" reg="ruiyui">ruiyui</tp:taxon-name-part></tp:taxon-name></italic> sp. nov. is the eighth species assigned to the genus <italic><tp:taxon-name><tp:taxon-name-part taxon-name-part-type="genus" reg="Pugnatrypaea">Pugnatrypaea</tp:taxon-name-part></tp:taxon-name></italic> on account of the spiniform rostrum; telson anterolateral lobe obsolete, undefined, tapering over distal 1/3 ending in pair of posterior lobes separated by notch, with medial spine.</p><p>The morphological separation of <italic><tp:taxon-name><tp:taxon-name-part taxon-name-part-type="genus" reg="Pugnatrypaea">Pugnatrypaea</tp:taxon-name-part><tp:taxon-name-part taxon-name-part-type="species" reg="ruiyui">ruiyui</tp:taxon-name-part></tp:taxon-name></italic> sp. nov. from its congeners draws upon the work of <xref ref-type="bibr" rid="B1">Bate (1888)</xref>, <xref ref-type="bibr" rid="B5">de Man (1928a</xref>, <xref ref-type="bibr" rid="B6">1928b</xref>), <xref ref-type="bibr" rid="B9">Sakai (1999</xref>; <xref ref-type="bibr" rid="B10">2010</xref>; <xref ref-type="bibr" rid="B11">2011</xref>), <xref ref-type="bibr" rid="B12">Sepahvand et al. (2015)</xref>, and <xref ref-type="bibr" rid="B3">Felder and Robles (2020)</xref>. The new species is closely related to <italic><tp:taxon-name><tp:taxon-name-part taxon-name-part-type="genus" reg="Pugnatrypaea">P.</tp:taxon-name-part><tp:taxon-name-part taxon-name-part-type="species" reg="intermedia">intermedia</tp:taxon-name-part></tp:taxon-name></italic> and <italic><tp:taxon-name><tp:taxon-name-part taxon-name-part-type="genus" reg="Pugnatrypaea">P.</tp:taxon-name-part><tp:taxon-name-part taxon-name-part-type="species" reg="lobetobensis">lobetobensis</tp:taxon-name-part></tp:taxon-name></italic> in lacking a proximal hook on the lower margin of the male major cheliped merus, whereas <italic><tp:taxon-name><tp:taxon-name-part taxon-name-part-type="genus" reg="Pugnatrypaea">P.</tp:taxon-name-part><tp:taxon-name-part taxon-name-part-type="species" reg="pugnatrix">pugnatrix</tp:taxon-name-part></tp:taxon-name></italic>, <italic><tp:taxon-name><tp:taxon-name-part taxon-name-part-type="genus" reg="Pugnatrypaea">P.</tp:taxon-name-part><tp:taxon-name-part taxon-name-part-type="species" reg="iranica">iranica</tp:taxon-name-part></tp:taxon-name></italic>, and <italic><tp:taxon-name><tp:taxon-name-part taxon-name-part-type="genus" reg="Pugnatrypaea">P.</tp:taxon-name-part><tp:taxon-name-part taxon-name-part-type="species" reg="emanata">emanata</tp:taxon-name-part></tp:taxon-name></italic> bear a proximal hook, but it can be distinguished from latter two in having the upper margins of the meri of both chelipeds meri (versus with proximal spines). Unfortunately, both <italic><tp:taxon-name><tp:taxon-name-part taxon-name-part-type="genus" reg="Pugnatrypaea">P.</tp:taxon-name-part><tp:taxon-name-part taxon-name-part-type="species" reg="bicauda">bicauda</tp:taxon-name-part></tp:taxon-name></italic> and <italic><tp:taxon-name><tp:taxon-name-part taxon-name-part-type="genus" reg="Pugnatrypaea">P.</tp:taxon-name-part><tp:taxon-name-part taxon-name-part-type="species" reg="orientalis">orientalis</tp:taxon-name-part></tp:taxon-name></italic> are known from only single, apparently incomplete specimens that lack both chelipeds. The new species can be distinguished from <italic><tp:taxon-name><tp:taxon-name-part taxon-name-part-type="genus" reg="Pugnatrypaea">P.</tp:taxon-name-part><tp:taxon-name-part taxon-name-part-type="species" reg="bicauda">bicauda</tp:taxon-name-part></tp:taxon-name></italic> by the biramous male pleopod 2 (versus uniramous) and differs markedly from <italic><tp:taxon-name><tp:taxon-name-part taxon-name-part-type="genus" reg="Pugnatrypaea">P.</tp:taxon-name-part><tp:taxon-name-part taxon-name-part-type="species" reg="orientalis">orientalis</tp:taxon-name-part></tp:taxon-name></italic> in having the rostrum shorter than the eyestalks (versus rostrum slightly extending beyond the tip of the eyestalks).</p></tp:treatment-sec><tp:treatment-sec sec-type="etymology" id="SECID0EOIAE"><title>Etymology.</title><p>The species is named in honor of the late Professor Ruiyu Liu (J.Y. Liu), of the Institute of Oceanology, Chinese Academy of Sciences, for his great contributions to Chinese carcinology.</p></tp:treatment-sec><tp:treatment-sec sec-type="distribution" id="SECID0ETIAE"><title>Distribution and habitat.</title><p>Presently only known from the type locality, at depths of 40–63 m on muddy sand substrates.</p></tp:treatment-sec><ref-list><ref id="B1"><mixed-citation xmlns:xlink="http://www.w3.org/1999/xlink" xlink:type="simple"><person-group><name name-style="western"><surname>Bate</surname><given-names>CS</given-names></name></person-group> (<year>1888</year>) <article-title>Report on the <tp:taxon-name><tp:taxon-name-part taxon-name-part-type="subphylum">Crustacea</tp:taxon-name-part></tp:taxon-name> Macrura Collected by H.M.S. Challenger During the Years 1873–1876. Report on the Scientific Results of the Voyage of H.M.S. Challenger during the years 1873–76.</article-title><source>Zoology</source><volume>24</volume>: <fpage>1</fpage>–<lpage>942</lpage>. <ext-link xlink:type="simple" ext-link-type="doi" xlink:href="10.5962/bhl.title.6513">https://doi.org/10.5962/bhl.title.6513</ext-link></mixed-citation></ref><ref id="B5"><mixed-citation xmlns:xlink="http://www.w3.org/1999/xlink" xlink:type="simple"><person-group><name name-style="western"><surname>de Man</surname><given-names>JG</given-names></name></person-group> (<year>1928a</year>) <article-title>A contribution to the knowledge of twenty-two species and three varieties of the genus <italic><tp:taxon-name><tp:taxon-name-part taxon-name-part-type="genus">Callianassa</tp:taxon-name-part></tp:taxon-name></italic> Leach.</article-title><source>Capita Zoologica</source><volume>2</volume>: <fpage>1</fpage>–<lpage>56</lpage>.</mixed-citation></ref><ref id="B6"><mixed-citation xmlns:xlink="http://www.w3.org/1999/xlink" xlink:type="simple"><person-group><name name-style="western"><surname>de Man</surname><given-names>JG</given-names></name></person-group> (<year>1928b</year>) <article-title>The <tp:taxon-name><tp:taxon-name-part taxon-name-part-type="order">Decapoda</tp:taxon-name-part></tp:taxon-name> of the Siboga-Expedition. Part 7. The <tp:taxon-name><tp:taxon-name-part taxon-name-part-type="family">Thalassinidae</tp:taxon-name-part></tp:taxon-name> and <tp:taxon-name><tp:taxon-name-part taxon-name-part-type="family">Callianassidae</tp:taxon-name-part></tp:taxon-name> collected by the Siboga-Expedition with some remarks on the <tp:taxon-name><tp:taxon-name-part taxon-name-part-type="family">Laomediidae</tp:taxon-name-part></tp:taxon-name>.</article-title><source>Siboga-Expeditie</source><volume>39</volume>(<issue>6</issue>): <fpage>1</fpage>–<lpage>187</lpage>.</mixed-citation></ref><ref id="B9"><mixed-citation xmlns:xlink="http://www.w3.org/1999/xlink" xlink:type="simple"><person-group><name name-style="western"><surname>Sakai</surname><given-names>K</given-names></name></person-group> (<year>1999</year>) <article-title>Synopsis of the family <tp:taxon-name><tp:taxon-name-part taxon-name-part-type="family">Callianassidae</tp:taxon-name-part></tp:taxon-name>, with keys to subfamilies, genera and species, and the description of new taxa (<tp:taxon-name><tp:taxon-name-part taxon-name-part-type="subphylum">Crustacea</tp:taxon-name-part></tp:taxon-name>: <tp:taxon-name><tp:taxon-name-part taxon-name-part-type="order">Decapoda</tp:taxon-name-part></tp:taxon-name>: <tp:taxon-name><tp:taxon-name-part taxon-name-part-type="infraorder">Thalassinidea</tp:taxon-name-part></tp:taxon-name>).</article-title><source>Zoologische Verhandelingen (Leiden)</source><volume>326</volume>: <fpage>1</fpage>–<lpage>152</lpage>.</mixed-citation></ref><ref id="B10"><mixed-citation xmlns:xlink="http://www.w3.org/1999/xlink" xlink:type="simple"><person-group><name name-style="western"><surname>Sakai</surname><given-names>K</given-names></name></person-group> (<year>2010</year>) <article-title><tp:taxon-name><tp:taxon-name-part taxon-name-part-type="superfamily">Callianassoidea</tp:taxon-name-part></tp:taxon-name> from the Gulf of Tonkin and the Red Sea, in the Zoological Museum of Moscow University (<tp:taxon-name><tp:taxon-name-part taxon-name-part-type="order">Decapoda</tp:taxon-name-part></tp:taxon-name>, <tp:taxon-name><tp:taxon-name-part taxon-name-part-type="infraorder">Thalassinidea</tp:taxon-name-part></tp:taxon-name>).</article-title><source>Crustaceana</source><volume>83</volume>: <fpage>1431</fpage>–<lpage>1467</lpage>. <ext-link xlink:type="simple" ext-link-type="doi" xlink:href="10.1163/001121610X538174">https://doi.org/10.1163/001121610X538174</ext-link></mixed-citation></ref><ref id="B11"><mixed-citation xmlns:xlink="http://www.w3.org/1999/xlink" xlink:type="simple"><person-group><name name-style="western"><surname>Sakai</surname><given-names>K</given-names></name></person-group> (<year>2011</year>) <article-title><tp:taxon-name><tp:taxon-name-part taxon-name-part-type="superfamily">Axioidea</tp:taxon-name-part></tp:taxon-name> of the world and a reconsideration of the <tp:taxon-name><tp:taxon-name-part taxon-name-part-type="superfamily">Callianassoidea</tp:taxon-name-part></tp:taxon-name> (<tp:taxon-name><tp:taxon-name-part taxon-name-part-type="order">Decapoda</tp:taxon-name-part></tp:taxon-name>, <tp:taxon-name><tp:taxon-name-part taxon-name-part-type="infraorder">Thalassinidea</tp:taxon-name-part></tp:taxon-name>, <tp:taxon-name><tp:taxon-name-part taxon-name-part-type="section">Callianassida</tp:taxon-name-part></tp:taxon-name>).</article-title><source>Crustaceana Monographs</source><volume>13</volume>: <fpage>1</fpage>–<lpage>520</lpage>. <ext-link xlink:type="simple" ext-link-type="doi" xlink:href="10.1163/9789047424185">https://doi.org/10.1163/9789047424185</ext-link></mixed-citation></ref><ref id="B12"><mixed-citation xmlns:xlink="http://www.w3.org/1999/xlink" xlink:type="simple"><person-group><name name-style="western"><surname>Sepahvand</surname><given-names>V</given-names></name><name name-style="western"><surname>Momtazi</surname><given-names>F</given-names></name><name name-style="western"><surname>Tudge</surname><given-names>C</given-names></name></person-group> (<year>2015</year>) <article-title><italic><tp:taxon-name><tp:taxon-name-part taxon-name-part-type="genus">Cheramus</tp:taxon-name-part><tp:taxon-name-part taxon-name-part-type="species">iranicus</tp:taxon-name-part></tp:taxon-name></italic>, a new species of ghost shrimp (<tp:taxon-name><tp:taxon-name-part taxon-name-part-type="order">Decapoda</tp:taxon-name-part></tp:taxon-name>: <tp:taxon-name><tp:taxon-name-part taxon-name-part-type="infraorder">Axiidea</tp:taxon-name-part></tp:taxon-name>: <tp:taxon-name><tp:taxon-name-part taxon-name-part-type="family">Callianassidae</tp:taxon-name-part></tp:taxon-name>) from the Persian Gulf, Iran.</article-title><source>Zootaxa</source><volume>4040</volume>: <fpage>215</fpage>–<lpage>224</lpage>. <ext-link xlink:type="simple" ext-link-type="doi" xlink:href="10.11646/zootaxa.4040.2.7">https://doi.org/10.11646/zootaxa.4040.2.7</ext-link></mixed-citation></ref><ref id="B3"><mixed-citation xmlns:xlink="http://www.w3.org/1999/xlink" xlink:type="simple"><person-group><name name-style="western"><surname>Felder</surname><given-names>DL</given-names></name><name name-style="western"><surname>Robles</surname><given-names>R</given-names></name></person-group> (<year>2020</year>) <article-title>A new mud shrimp of the genus <italic><tp:taxon-name><tp:taxon-name-part taxon-name-part-type="genus">Pugnatrypaea</tp:taxon-name-part></tp:taxon-name></italic> from outer continental shelf waters of the northern Gulf of Mexico, commonly associated with hydrocarbon seeps (<tp:taxon-name><tp:taxon-name-part taxon-name-part-type="subphylum">Crustacea</tp:taxon-name-part></tp:taxon-name>: <tp:taxon-name><tp:taxon-name-part taxon-name-part-type="order">Decapoda</tp:taxon-name-part></tp:taxon-name>: <tp:taxon-name><tp:taxon-name-part taxon-name-part-type="family">Callianassidae</tp:taxon-name-part></tp:taxon-name>).</article-title><source>Zootaxa</source><volume>4732</volume>: <fpage>545</fpage>–<lpage>555</lpage>. <ext-link xlink:type="simple" ext-link-type="doi" xlink:href="10.11646/zootaxa.4732.4.3">https://doi.org/10.11646/zootaxa.4732.4.3</ext-link></mixed-citation></ref></ref-list></tp:taxon-treatment>
